# Supplementary material for: Device Modeling of Efficient PBDB-T:PZT-Based All-Polymer Solar Cell: Role of Band Alignment
Source: Polymers (Basel). 2023 Feb 9;15(4):869. doi: 10.3390/polym15040869 (PMC9967467; doi:10.3390/polym15040869)
Supplement: Supplementary file 1 [file polymers-15-00869-s001.zip]

Archive with 1 entries (1 files):
- polymers-2179380-supplementary.pdf
